# Supplementary material for: “Multisystem Inflammatory Syndrome in Children” (MIS-C) after COVID-19 Infection in the Metropolitan Area of Nuremberg-Erlangen, Germany—Expectations and Results of a Two-Year Period
Source: Children (Basel). 2023 Aug 9;10(8):1363. doi: 10.3390/children10081363 (PMC10453116; doi:10.3390/children10081363)
Supplement: Supplementary file 1 [file children-10-01363-s001.zip]

Archive with 1 entries (1 files):
- children-2444041-supplementary.xlsx
