# Supplementary material for: “Multisystem Inflammatory Syndrome in Children” (MIS-C) after COVID-19 Infection in the Metropolitan Area of Nuremberg-Erlangen, Germany—Expectations and Results of a Two-Year Period
Source: Children (Basel). 2023 Aug 9;10(8):1363. doi: 10.3390/children10081363 (PMC10453116; doi:10.3390/children10081363)
Supplement: Supplementary file 1 [file children-10-01363-s001.zip › children-2444041-supplementary.xlsx]

## Sheet: Tabelle2
	Patient 1	Patient 2	Patient 3	Patient 4	Patient 5	Patient 6	Patient 7	Patient 8	Patient 9	Patient 10
Age	7y 5m	12y	7y	7y 6mo	1y 8mo	14y	3y	7y	11y	11y
Sex	m	f	f	m	m	f	f	m	m	f
Comorbidities	none	none	none	none	none	none	preexsisting VSD	none	Obesity (BMI >90 p.)	none
Pharmacologically-induced immunosuppression	none	none	none	none	none	none	none	none	none	none
CoVid-Infection	4 weeks prior to onset of disease; rapid antigen test positive, no clinical symptoms	3 weeks prior to onset of disease; clinical mild symptoms, PCR pos.	5 weeks prior to onset of disease; clinical symptoms of respiratory tract infection	2 weeks prior to onset of disease	5 weeks prior to onset of disease; clinical symptoms	4 weeks prior to onset of disease	3 months prior to onset of disease), pos. PCR	6 weeks prior to onset of disease	2-4 months prior to onset of disease	6 weeks prior to onset of disease
Detection	SARS-CoV-2 IgG positive with 387 BAU/ml	Serology positive (Spike and Nucleocapsid)	SARS-CoV-2 IgG: positive with 582 BAU/ml	SARS-COV2-RNA-PCR: positive, CT-value 41	Serology positive (Spike and Nucleocapsid)	Serology positive (Spike and Nucleocapsid)	Serology positive (Spike and Nucleocapsid)	Serology positive (Spike und Nukleokapsid)	Serology positive (Spike and nucleocapsid)	Serology positive (Spike and nucleocapsid)
Disease onset	7 days prior to admission to hospital, 9 days prior to start of therapy	4 days prior to admission to hospital, 8 days prior to start of therapy	7 days prior to start of therapy	5 days prior to admission to hospital, 8 days prior to start of therapy	5 days prior to admission to hospital, 6 days prior to start of therapy	3 days prior to admission to hospital	4 days prior to admission to hospital	3 days prior to admission to hospital, 5 days prior to start of therapy	5 days prior to begin of therapy	3 days prior to admission to hospital, 7 days prior to begin of therapy
MIS-C -Criteria (WHO 3/22)
Fever	yes	yes	yes	yes	yes	Yes	yes	yes	yes	yes
Rash/Conjunctivitis/ Mucocutaneous Manifestation	bilateral non-purulent conjunctivitis, red truncal rash with urticaria	fine spotted, confluent on palms and insteps, no conjunctivitis	circular truncal rash, also on thighs and arms, no conjunctivitis	none	bilateral non-purulent conjunctivitis	maculopapular, en cockade, livid rash on trunc aswell as upper extremities	small-spotted, mostly confluent rash on lower back and abdomen, reaching groin area, acra not affected, redness at both palms, conjunctivitis, enlarged right-sided cervical lymph nodes	bilateral non-purulent conjunctivitis, raspberry tongue and chapped lips questionable	bilateral non-purulent conjunctivitis, temporary rash on palms	polymorphic rash with urticaria
Signs of Cardiac Involvement	TropT max. 39,9 ng/l, Pro-BNP max. 3072 pg/ml, Echo naf, ECG naf	TropT max. 27,1 ng/l, Pro-BNP max. 20127 pg/ml, Echo naf, ECG naf	TropT max. 49,5 ng/l, Pro-BNP max. 23334 pg/ml, Echo naf, ECG: AV block I°	TropT max. 6,5 ng/l, Pro-BNP max. 983 pg/ml, Echo naf, ECG naf	TropT max. 91,1 ng/l, Pro-BNP max. 27457 pg/ml, Echo naf, ECG: Plateau in T wave V3/V4, in checkup normalization	EF 57% proBNP 3354 pg/ml	CK-MB below detection limit, hs-Troponin <1,9 pg/ml, pro BNP 817 pg/ml Echo: good biventricular function, EF 78%	Pro-BNP max. 3576pg/ml, Echo naf, ECG naf	Severely reduced contractility with catecholamine requirement (adrenaline, Milrinone), proBNP max. >35000pg/ml	EF 58%, proBNP max. 5405pg/ml, AV-Block II
Coagulopathy	Thrombocytes normal, PT 54%, INR 1,34 PTT 35 s D-Dim. 4,64 mg/l	Thrombocytes normal, D-Dim. 4,7 mg/l, Coagulation otherwise naf	Thrombocytosis with max. 720x10³/µl D-Dim. max. 17,8 mg/l, Coagulation otherwise naf	Thrombocytosis with max. 841x10³/µl D-Dim. max. 5,45 mg/l, Coagulation otherwise naf	Thrombocytes normal, Coagulation naf	PT 53%, INR 1,55 D-Dimer 3,3 mg/l	Initially thrombocytes in normal range, following steroid treatment increased to 100x10³/µl, PT 97% (min.) INR 1,01 (min.), D-Dimere 4,18 mg/l (max.)	None, PTT Increase most likely due to different origin	Thrombocytosis, D-Dim. max. 11,7 mg/l	None
Gastrointestinal Symptoms	Diarrhea	Abdominal pain, Diarrhea, Vomiting	Diarrhea, recurrent Vomiting	Watery Diarrhea, recurrent Vomiting	none	Tenderness of Abdomen on palpation during examination	Diarrhea (after start of AmoxClav intake) until 3 days after hospital admission	Abdominal pain, Ascites, Preileus	Ascites, right-sided lower abdominal pain, “Appendicitis”	Abdominal pain, Diarrhea
Liver (TA, Bili)	GOT 26U/l, GPT 22U/l, GGT 6U/l, AP 108U/l, Bili tot. 0,55mg/dl, Bili dir. 033 mg/dl, Ferritin 702µg/l	GOT 59U/l, GPT 29U/l, GGT 130U/l, AP 108U/l, Bili tot. 0,61mg/dl,	GOT 68U/l, GPT 43U/l, GGT 8U/l, Bili tot. 0,21mg/dl, Ferritin 723µg/l	GOT 46U/l, GPT 37U/l, GGT 15U/l, Bili tot. 0,61mg/dl, Ferritin 476µg/l	GOT 44U/l, GPT 55U/l, GGT 12U/l, Bili tot. 0,12mg/dl,	Normal Range	GPT 56 U/l (max.), GOT 54 U/l (max.), gGT 116 U/l (max.), Bili ges. 1,9 mg/dl (max.)), Bili dir. 1,8 mg/dl (max.)	Normal Range	GPT and GGT increased two-fold	GGT increased 1,8x times
Kidney	Krea 0,58 mg/dl Urea 26 mg/dl Sono Kidney naf	Krea 0,42 mg/dl Urea 16 mg/dl Sono Kindey naf	Krea 0,49 mg/dl Urea 17 mg/dl Sono Kidney naf	Krea 0,51 mg/dl Sono Kindey naf	Krea 0,30 mg/dl Urea 14 mg/dl Sono Kindey naf	Normal Range	At discharge urea 37 mg/dl, otherwise K/U normal	Normal Range	Normal Range	Normal Range
Muscle (CK)	CK 148 U/l	CK 36 U/l	CK 80 U/l	CK 73 U/l	CK 43 U/l	Normal Range	Normal Range	Normal Range	Normal Range	Normal Range
Respiratory Symptoms	No clinical symptoms; Radiologically small pleural effusion	Subjektive dyspnea and chest pain	No clinical symptoms; Radiologically small pleural effusion	No clinical symptoms	No clinical symptoms	Cold symptoms	No clinical symptoms	No clinical symptomes	ARDS	No clinical symptoms
Autoimmune Symptoms	None	None	None	None	None	None	Right-sided tonsillitis	None	Hypothyreosis	None
Hematological Symptomes	None	None	None	None	None	None	None	Leukopenia 3,7 x10³/µl, Eosinophilia 10,9%, Hb min. 10,3gdl	Thrombocytosis max. 877 x10³/µl, Hb min. 7,8 g/dl	Thrombocytosis max. 489 x10³/µl, Hb min. 10,0 g/dl
Signs of Inflammation	CRP max. 28,7 mg/dl, Interleukin-6 654 pg/ml PCT max. 21,5 ng/ml BSR-1: 48 mm WBC 13x10³/µl	CRP max. 25,9 mg/dl, PCT max. 8,1 ng/ml BKS-1: 30 mm WBC naf	CRP max. 19,6 mg/dl, Interleukin-6 491 pg/ml BKS-1: 74 mm WBC naf	CRP max. 23,3 mg/dl, BKS-1: 62 mm WBC naf	CRP max. 4,13 mg/dl, Interleukin-6 654 pg/ml PCT max. 1,92 ng/ml BSR-1 62 mm WBC 21,7x10³/µl	Leukocytes max. 15,5/nl CRP 18,5 mg/dl Ferritin 252 µg/l	Leukocytos prior to steroids normal, CRP max. 157,3 mg/l, Ferritin 176 µg/l,	CRP max. 11,2 mg/dl PCT max. 2,9 ng/ml	CRP max. 27,5 mg/dl, PCT max. 11,5 ng/ml, Leukocytosis max. 26,5x10³/µl	CRP max. 28,0 mg/dl, PCT max. 2,9 ng/ml, No leukocytosis
Therapy	one-time IVIG	Prednisolone, one-time IVIG	Prednisolone, one-time IVIG, ASA	Prednisolone, one-time IVIG, ASA	Prednisolone, one-time IVIG, ASA	IVIG, one-time prednisolone, ASA	twice IVIG, Prednisolon,ASA	one-time IVIG , ASA	Prednisolone, one-time IVIG, ASA	Twice IVIG , Methylprednisolone , ASA
Characteristics	Quick recovery of fever after one-time administration of IVIG	Severe abdominal pain, but also pain in chest and in extremities	Initially knee pain	Short gap between Covid-infection, atypical for MIS-C but responded very well to therapy with IVIG and steroid		Tenderness of Abdomen on palpation during examination	No SARS-CoV-2 antibodies, Antibiotic treatment for tonsillitis, Hospitalization for 12 days	Therapy according to Kawasaki disease guidelines	Due to abdominal pain initially appendectomy, polyserositis (ascites, pleural effusions, pericardial effusion)	Initially tonsillitis with evidence of streptococcus
